# Supplementary material for: Antibacterial Electrodeposited Copper-Doped Calcium Phosphate Coatings for Dental Implants
Source: J Funct Biomater. 2022 Dec 29;14(1):20. doi: 10.3390/jfb14010020 (PMC9863956; doi:10.3390/jfb14010020)
Supplement: Supplementary file 1 [file jfb-14-00020-s001.zip]

Archive with 1 entries (1 files):
- jfb-2106114-supplementary.pdf
